# Supplementary material for: SOCS5 knockdown suppresses metastasis of hepatocellular carcinoma by ameliorating HIF-1α-dependent mitochondrial damage
Source: Cell Death Dis. 2022 Nov 1;13(11):918. doi: 10.1038/s41419-022-05361-z (PMC9626553; doi:10.1038/s41419-022-05361-z)
Supplement: Supplementary file 3 — Supplementary Table S1 [file 41419_2022_5361_MOESM3_ESM.xlsx]

## Sheet: Huh-7
Quantitative value of Figure 2A_Huh7 western blot images.
Number	Marker	Group	Area	Gray value (mean)	Total gray	Relative gray	Ratio
1	SOCS5	Vector	386	153.549	59270	0.341819	1
		SOCS5	517	228.373	118069	0.556127	1.62696
	HIF-1α	Vector	415	115.313	47855	0.275987	1
		SOCS5	633	206.603	130780	0.615998	2.23198
	β-actin	Vector	736	235.592	173396	1
		SOCS5	912	232.792	212306	1
2	SOCS5	Vector	431	177.081	76322	0.376605	1
		SOCS5	516	253.168	130635	0.534008	1.41795
	HIF-1α	Vector	373	154.592	57663	0.284534	1
		SOCS5	529	215.711	114111	0.466462	1.63939
	β-actin	Vector	829	244.461	202658	1
		SOCS5	1019	240.07	244631	1
3	SOCS5	Vector	293	176.13	51606	0.317128	1
		SOCS5	494	231.802	114510	0.601478	1.89664
	HIF-1α	Vector	282	147.312	41542	0.255283	1
		SOCS5	492	185.276	91156	0.478808	1.8756
	β-actin	Vector	765	212.718	162729	1
		SOCS5	852	223.452	190381	1

## Sheet: HCCLM3
Quantitative value of Figure 2A_HCCLM3 western blot images.
Number	Marker	Group	Area	Gray value (mean)	Total gray	Relative gray	Ratio
1	SOCS5	shNC	480	241.562	115950	0.608805	1
		shSOCS5	432	141.641	61189	0.320269	0.526062
	HIF-1α	shNC	542	235.758	127781	0.670925	1
		shSOCS5	353	160.269	56575	0.296119	0.441359
	β-actin	shNC	812	234.55	190455	1
		shSOCS5	933	204.775	191055	1
2	SOCS5	shNC	539	224.692	121109	0.610284	1
		shSOCS5	474	156.865	74354	0.400153	0.655683
	HIF-1α	shNC	606	206.779	125308	0.631443	1
		shSOCS5	484	102.702	49708	0.267515	0.423656
	β-actin	shNC	822	241.42	198447	1
		shSOCS5	782	237.614	185814	1
3	SOCS5	shNC	1122	236.866	265764	1.45085	1
		shSOCS5	688	266.436	183308	0.990119	0.68244
	HIF-1α	shNC	596	237.686	141661	0.773352	1
		shSOCS5	362	230.111	83300.2	0.449938	0.581803
	β-actin	shNC	857	213.743	183178	1
		shSOCS5	845	219.097	185137	1

## Sheet: MHCC97H
Quantitative value of Figure 2A_MHCC97H western blot images.
Number	Marker	Group	Area	Gray value (mean)	Total gray	Relative gray	Ratio
1	SOCS5	siNC	519	234.345	121625	0.737403	1
		siSOCS5	370	195.041	72165	0.396851	0.538174
	HIF-1α	siNC	467	241.854	112946	0.684783	1
		siSOCS5	301	200.226	60268	0.331427	0.483988
	β-actin	siNC	707	233.291	164937	1
		siSOCS5	744	244.414	181844	1
2	SOCS5	siNC	270	226.441	61139	0.648318	1
		siSOCS5	189	234.201	44264	0.547795	0.844947
	HIF-1α	siNC	292	240.226	70146	0.743828	1
		siSOCS5	167	205.695	34351	0.425115	0.571523
	β-actin	siNC	400	235.76	94304	1
		siSOCS5	339	238.36	80804	1
3	SOCS5	siNC	239	237.766	56826	0.596962	1
		siSOCS5	159	226.352	35990	0.421547	0.706154
	HIF-1α	siNC	227	215.974	49026	0.515022	1
		siSOCS5	164	216.348	35481.1	0.415586	0.806929
	β-actin	siNC	393	242.219	95192	1
		siSOCS5	351	243.236	85376	1

## Sheet: PLC
Quantitative value of Figure 2A_PLC/PRF/5 western blot images.
Number	Marker	Group	Area	Gray value (mean)	Total gray	Relative gray	Ratio
1	SOCS5	siNC	614	221.161	135793	0.68177	1
		siSOCS5	593	84.8718	50329	0.318962	0.467844
	HIF-1α	siNC	600	243.79	146274	0.734392	1
		siSOCS5	353	175.275	61872	0.392116	0.533933
	β-actin	siNC	839	237.398	199177	1
		siSOCS5	727	217.043	157790	1
2	SOCS5	siNC	218	211.748	46161	0.51106	1
		siSOCS5	171	196.012	33518	0.401216	0.785066
	HIF-1α	siNC	247	220.818	54542	0.603848	1
		siSOCS5	184	177.837	32722	0.391688	0.648653
	β-actin	siNC	379	238.322	90324	1
		siSOCS5	368	227.014	83541	1
3	SOCS5	siNC	226	222.009	50174	0.565768	1
		siSOCS5	138	217.623	30032	0.359759	0.635878
	HIF-1α	siNC	299	217.692	65090	0.733963	1
		siSOCS5	218	200.018	43604	0.522341	0.711672
	β-actin	siNC	390	227.392	88683	1
		siSOCS5	382	218.529	83478	1
