# Supplementary material for: SOCS5 knockdown suppresses metastasis of hepatocellular carcinoma by ameliorating HIF-1α-dependent mitochondrial damage
Source: Cell Death Dis. 2022 Nov 1;13(11):918. doi: 10.1038/s41419-022-05361-z (PMC9626553; doi:10.1038/s41419-022-05361-z)
Supplement: Supplementary file 4 — Supplementary Table S2 [file 41419_2022_5361_MOESM4_ESM.xlsx]

## Sheet: Huh-7
Quantitative value of Figure 3C_Huh7 western blot images.
Number	Marker	Group	Area	Gray value (mean)	Total gray	Relative gray	Ratio
1	E-CAD	Vector	538	228.691	123036	0.476699	1
		SOCS5	348	154.862	53892	0.221386	0.464415
	N-CAD	Vector	435	176.582	76813	0.297609	1
		SOCS5	525	368.063	193233	0.793793	2.66723
	VIM	Vector	353	153.83	54302	0.210391	1
		SOCS5	582	198.871	115743	0.475467	2.25992
	Snail	Vector	707	144.137	101905	0.394828	1
		SOCS5	862	236.05	203475	0.835867	2.11704
	β-actin	Vector	1066	242.12	258100	1
		SOCS5	988	246.387	243430	1
2	E-CAD	Vector	430	236.772	101812	0.348095	1
		SOCS5	388	160.191	62154	0.275762	0.792202
	N-CAD	Vector	552	74.7283	41250	0.141034	1
		SOCS5	528	209.492	110612	0.490758	3.47972
	VIM	Vector	381	107.94	41125	0.140606	1
		SOCS5	494	212.093	104774	0.464856	3.30608
	Snail	Vector	1144	127.667	146051	0.499349	1
		SOCS5	787	225.719	177641	0.788149	1.57835
	β-actin	Vector	1231	237.598	292483	1
		SOCS5	932	241.835	225390	1
3	E-CAD	Vector	559	229.567	128328	0.861858	1
		SOCS5	538	145.413	78232	0.510559	0.592394
	N-CAD	Vector	533	22.394	11936	0.0801628	1
		SOCS5	506	87.6645	44358.3	0.289492	3.6113
	VIM	Vector	385	144.826	55758	0.374474	1
		SOCS5	483	221.217	106848	0.697314	1.86212
	Snail	Vector	726	160.136	116259	0.780801	1
		SOCS5	1168	155.034	181080	1.18177	1.51353
	β-actin	Vector	602	247.337	148897	1
		SOCS5	677	226.334	153228	1

## Sheet: HCCLM3
Quantitative value of Figure 3C_HCCLM3 western blot images.
Number	Marker	Group	Area	Gray value (mean)	Total gray	Relative gray	Ratio
1	E-CAD	shNC	348	90.9684	31657	0.118259	1
		shSOCS5	432	202.081	87299	0.443216	3.74784
	N-CAD	shNC	464	233.114	108165	0.404065	1
		shSOCS5	390	92.9103	36235	0.183965	0.455285
	VIM	shNC	555	228.865	127020	0.474501	1
		shSOCS5	471	160.856	75763	0.384648	0.810638
	Snail	shNC	946	217.83	206067	0.769791	1
		shSOCS5	853	124.586	106272	0.539542	0.700894
	β-actin	shNC	1083	247.176	267692	1
		shSOCS5	787	250.276	196967	1
2	E-CAD	shNC	378	87.5291	33086	0.157921	1
		shSOCS5	405	229.84	93085	0.478909	3.03259
	N-CAD	shNC	691	191.873	132584	0.632829	1
		shSOCS5	525	67.1543	35256	0.181387	0.286629
	VIM	shNC	446	218.262	97345	0.464632	1
		shSOCS5	369	154.182	56893	0.292706	0.629974
	Snail	shNC	871	222.062	193416	0.923183	1
		shSOCS5	1080	104.189	112524	0.578919	0.627091
	β-actin	shNC	888	235.935	209510	1
		shSOCS5	827	235.029	194369	1
3	E-CAD	shNC	293	119.884	35126	0.131894	1
		shSOCS5	480	231.1	110928	0.508814	3.85773
	N-CAD	shNC	490	243.416	119274	0.447861	1
		shSOCS5	341	196.287	66933.9	0.307018	0.68552
	VIM	shNC	456	209.357	95467	0.358469	1
		shSOCS5	450	139.642	62839	0.288235	0.804074
	Snail	shNC	981	228.728	224382	0.842531	1
		shSOCS5	1087	132.233	143737	0.659306	0.78253
	β-actin	shNC	1072	248.432	266319	1
		shSOCS5	866	251.747	218013	1

## Sheet: MHCC97H
Quantitative value of Figure 3C_MHCC97H western blot images.
Number	Marker	Group	Area	Gray value (mean)	Total gray	Relative gray	Ratio
1	E-CAD	siNC	389	80.5167	31321	0.124721	1
		siSOCS5	449	152.149	68315	0.280531	2.24928
	N-CAD	siNC	448	221.951	99434	0.395948	1
		siSOCS5	452	136.416	61660	0.253203	0.639486
	VIM	siNC	441	242.698	107030	0.426195	1
		siSOCS5	372	237.26	88260.7	0.362437	0.850402
	Snail	siNC	987	204.895	202231	0.805287	1
		siSOCS5	875	110.974	97102	0.398743	0.495157
	β-actin	siNC	1034	242.871	251129	1
		siSOCS5	990	245.98	243520	1
2	E-CAD	siNC	368	180.584	66455	0.286856	1
		siSOCS5	524	243.29	127484	0.569753	1.9862
	N-CAD	siNC	516	230.7	119041	0.513845	1
		siSOCS5	317	204.555	64844	0.289802	0.563986
	VIM	siNC	419	218	91342	0.394281	1
		siSOCS5	506	95.4012	48273	0.215742	0.547179
	Snail	siNC	1037	228.523	236978	1.02293	1
		siSOCS5	925	87.0908	80559	0.360035	0.351967
	β-actin	siNC	971	238.586	231667	1
		siSOCS5	915	244.539	223753	1
3	E-CAD	siNC	392	214.88	84233	0.339293	1
		siSOCS5	593	211.24	125265	0.511221	1.50672
	N-CAD	siNC	439	231.118	101461	0.408688	1
		siSOCS5	384	224.711	86289.1	0.352155	0.86167
	VIM	siNC	530	221.804	117556	0.47352	1
		siSOCS5	316	175.829	55562	0.226754	0.478869
	Snail	siNC	802	243.233	195073	0.785761	1
		siSOCS5	866	134.028	116068	0.473685	0.602836
	β-actin	siNC	1011	245.559	248260	1
		siSOCS5	1012	242.126	245032	1
