# Supplementary material for: SOCS5 knockdown suppresses metastasis of hepatocellular carcinoma by ameliorating HIF-1α-dependent mitochondrial damage
Source: Cell Death Dis. 2022 Nov 1;13(11):918. doi: 10.1038/s41419-022-05361-z (PMC9626553; doi:10.1038/s41419-022-05361-z)
Supplement: Supplementary file 5 — Supplementary Table S3 [file 41419_2022_5361_MOESM5_ESM.xlsx]

## Sheet: A_HCCLM3
Quantitative value of Figure 4A_HCCLM3 western blot images.
Number	Marker	Cocl2(μM)	Area	Gray value (mean)	Total gray	Relative gray	Ratio
1	HIF-1α	0	838	164.938	138218	0.615257	1
		100	592	206.674	122351	0.516652	0.839735
		200	877	208.306	182684	0.866281	1.408
		300	941	231.479	217822	1.07345	1.74472
	E-CAD	0	762	238.105	181436	0.807635	1
		100	493	227.075	111948	0.472723	0.585318
		200	505	214.244	108193	0.513048	0.635247
		300	473	185.86	87912	0.433239	0.536429
	N-CAD	0	506	122.605	62038	0.276153	1
		100	557	139.542	77725	0.32821	1.18851
		200	657	161.677	106222	0.503701	1.82399
		300	703	161.881	113803	0.560831	2.03087
	VIM	0	688	124.917	85943	0.382562	1
		100	679	172.032	116810	0.493254	1.28934
		200	777	196.207	152453	0.722927	1.8897
		300	755	244.36	184492	0.909195	2.37659
	Snail	0	1106	107.508	118904	0.529283	1
		100	976	113.164	110448	0.466389	0.881172
		200	1356	119.732	162356	0.769887	1.45458
		300	1205	310.312	373926	1.84274	3.48159
	β-actin	0	988	227.38	224651	1
		100	1038	228.145	236815	1
		200	907	232.506	210883	1
		300	887	228.769	202918	1
2	HIF-1α	0	734	232.73	170824	0.654997	1
		100	568	240.989	136882	0.530571	0.810035
		200	621	238.818	148306	0.703032	1.07334
		300	915	238.239	217989	0.808463	1.2343
	E-CAD	0	694	244.004	169339	0.649303	1
		100	472	247.869	116994	0.453483	0.698414
		200	484	241.574	116922	0.554259	0.853621
		300	527	199.655	105218	0.390225	0.600991
	N-CAD	0	533	141.694	75523	0.289581	1
		100	541	117.641	63644	0.246692	0.851892
		200	548	141.951	77789	0.368752	1.2734
		300	499	227.066	113306	0.420221	1.45114
	VIM	0	681	125.242	85290	0.327031	1
		100	778	197.335	153527	0.595089	1.81967
		200	739	192.51	142265	0.674395	2.06218
		300	801	207.145	165923	0.615364	1.88167
	Snail	0	1341	100.485	134751	0.516681	1
		100	1222	117.426	143494	0.5562	1.07649
		200	1577	112.261	177036	0.839224	1.62426
		300	1343	387.05	519808	1.92783	3.73117
	β-actin	0	1067	244.425	260801	1
		100	1079	239.101	257990	1
		200	884	238.633	210952	1
		300	1130	238.614	269634	1
3	HIF-1α	0	603	219.232	132197	0.606044	1
		100	613	235.615	144432	0.775116	1.27898
		200	607	243.875	148032	0.680497	1.12285
		300	642	247.301	158767	0.814282	1.3436
	E-CAD	0	676	239.182	161687	0.741238	1
		100	597	240.812	143765	0.771536	1.04088
		200	602	225.497	135749	0.624033	0.841879
		300	548	234.461	128485	0.658969	0.889012
	N-CAD	0	463	174.432	80762	0.370245	1
		100	427	181.021	77296	0.414821	1.12039
		200	470	151.106	71020	0.326476	0.881783
		300	590	226.853	133843	0.686452	1.85405
	VIM	0	722	170.024	122757	0.562767	1
		100	819	209.436	171528	0.920531	1.63572
		200	776	182.751	141815	0.651918	1.15841
		300	875	173.93	152188	0.780541	1.38697
	Snail	0	624	14.8686	9278	0.0425341	1
		100	598	24.015	14361	0.0770705	1.81197
		200	760	31.5234	23957.7	0.110133	2.58928
		300	1089	30.892	33641.4	0.172539	4.0565
	β-actin	0	914	238.655	218131	1
		100	748	249.112	186336	1
		200	913	238.264	217535	1
		300	813	239.825	194978	1

## Sheet: G_MHCC97H
Quantitative value of Figure 4G_MHCC97H western blot images.
Number	Marker	Group	Area	Gray value (mean)	Total gray	Relative gray	Ratio
1	HIF-1α	siNC	364	107.431	39105	0.408241	1
		siSOCS5	314	79.2293	24878	0.230625	0.564924
		Hypoxia+siNC	356	240.913	85765	0.873255	2.13907
		Hypoxia+siSOCS5	457	207.024	94610	1.00436	2.46022
	E-CAD	siNC	255	184.282	46992	0.490578	1
		siSOCS5	282	230.149	64902	0.601658	1.22643
		Hypoxia+siNC	216	187.347	40467	0.412033	0.839893
		Hypoxia+siSOCS5	288	204.611	58928	0.625569	1.27517
	N-CAD	siNC	473	188.207	89022	0.929355	1
		siSOCS5	484	109.593	53043	0.491722	0.5291
		Hypoxia+siNC	565	237.572	134228	1.3667	1.47059
		Hypoxia+siSOCS5	407	152.983	62264	0.660984	0.711228
	VIM	siNC	324	120.003	38881	0.405903	1
		siSOCS5	363	80.3664	29173	0.270441	0.66627
		Hypoxia+siNC	422	207.223	87448	0.890391	2.19361
		Hypoxia+siSOCS5	394	176.579	69572	0.738564	1.81956
	Snail	siNC	1245	12.3181	15336	0.160102	1
		siSOCS5	1201	14.3697	17258	0.159986	0.999276
		Hypoxia+siNC	1202	242.231	291162	2.9646	18.5169
		Hypoxia+siSOCS5	1758	67.3062	118324	1.25611	7.84569
	β-actin	siNC	407	235.354	95789	1
		siSOCS5	456	236.561	107872	1
		Hypoxia+siNC	416	236.089	98213	1
		Hypoxia+siSOCS5	415	226.986	94199	1
2	HIF-1α	siNC	369	135.447	49980	0.362137	1
		siSOCS5	274	103.869	28460	0.20559	0.567712
		Hypoxia+siNC	417	225.777	94149	0.692328	1.91178
		Hypoxia+siSOCS5	488	129.631	63260	0.680457	1.879
	E-CAD	siNC	274	174.584	47836	0.346603	1
		siSOCS5	263	227.753	59899	0.432699	1.2484
		Hypoxia+siNC	280	146.257	40952	0.301142	0.86884
		Hypoxia+siSOCS5	292	163.976	47881	0.515032	1.48594
	N-CAD	siNC	511	125.759	64263	0.465627	1
		siSOCS5	577	82.0052	47317	0.341809	0.734084
		Hypoxia+siNC	492	202.378	99570	0.732192	1.57249
		Hypoxia+siSOCS5	558	121.073	67559	0.726699	1.56069
	VIM	siNC	427	159.522	68116	0.493544	1
		siSOCS5	443	114.959	50926.7	0.367885	0.745394
		Hypoxia+siNC	438	211.763	92752	0.682055	1.38195
		Hypoxia+siSOCS5	402	124.604	50091	0.538804	1.0917
	Snail	siNC	1040	24.8798	25875	0.187481	1
		siSOCS5	853	29.6354	25279	0.182611	0.974023
		Hypoxia+siNC	1515	267.083	404630	2.97546	15.8708
		Hypoxia+siSOCS5	1435	74.3962	106759	1.14835	6.12515
	β-actin	siNC	631	218.723	138014	1
		siSOCS5	645	214.622	138431	1
		Hypoxia+siNC	583	233.257	135989	1
		Hypoxia+siSOCS5	414	224.558	92967	1
3	HIF-1α	siNC	452	224.418	101437	0.955322	1
		siSOCS5	444	81.5788	36221	0.36174	0.378658
		Hypoxia+siNC	549	366.183	201034	1.66834	1.74636
		Hypoxia+siSOCS5	575	311.309	179003	1.66096	1.73864
	E-CAD	siNC	220	169.459	37281	0.351108	1
		siSOCS5	250	231.212	57803	0.57728	1.64417
		Hypoxia+siNC	322	126.783	40824.2	0.33879	0.964916
		Hypoxia+siSOCS5	242	202.157	48922	0.453944	1.29289
	N-CAD	siNC	384	152.451	58541	0.551332	1
		siSOCS5	403	93.2978	37599	0.375502	0.681081
		Hypoxia+siNC	431	310.864	133982	1.11189	2.01673
		Hypoxia+siSOCS5	433	158.665	68702	0.637481	1.15626
	VIM	siNC	758	94.5778	71690	0.675168	1
		siSOCS5	906	34.2417	31023	0.309827	0.458889
		Hypoxia+siNC	1118	160.495	179433	1.48907	2.20548
		Hypoxia+siSOCS5	949	87.1149	82672	0.767108	1.13617
	Snail	siNC	1179	11.883	14010	0.131945	1
		siSOCS5	1263	13.3143	16816	0.167942	1.27282
		Hypoxia+siNC	1294	236.224	305674	2.53671	19.2256
		Hypoxia+siSOCS5	1003	85.6718	85928.8	0.797328	6.0429
	β-actin	siNC	569	186.61	106181	1
		siSOCS5	519	192.929	100130	1
		Hypoxia+siNC	587	205.281	120500	1
		Hypoxia+siSOCS5	515	209.264	107771	1

## Sheet: H_HCCLM3
Quantitative value of Figure 4H_HCCLM3 western blot images.
Number	Marker	Group	Area	Gray value (mean)	Total gray	Relative gray	Ratio
1	HIF-1α	shNC	340	175.915	59811	0.353689	1
		shSOCS5	376	116.322	43737	0.232082	0.656174
		Hypoxia+shNC	389	231.499	90053	0.626207	1.7705
		Hypoxia+shSOCS5	446	136.538	60896	0.403603	1.14112
	E-CAD	shNC	303	222.145	67310	0.398034	1
		shSOCS5	412	205.99	84868	0.450336	1.1314
		Hypoxia+shNC	351	182.197	63951	0.4447	1.11724
		Hypoxia+shSOCS5	407	235.405	95810	0.635004	1.59535
	N-CAD	shNC	643	179.238	115250	0.681525	1
		shSOCS5	448	169.958	76141	0.404027	0.592828
		Hypoxia+shNC	690	224.716	155054	1.07821	1.58205
		Hypoxia+shSOCS5	552	132.433	73103	0.484508	0.710917
	VIM	shNC	322	140.102	45113	0.266774	1
		shSOCS5	298	101.909	30369	0.161147	0.60406
		Hypoxia+shNC	431	105.789	45595.1	0.317058	1.18849
		Hypoxia+shSOCS5	361	130.391	47071	0.311974	1.16944
	Snail	shNC	1003	10.4048	10436	0.0617128	1
		shSOCS5	949	11.2171	10645	0.0564856	0.915299
		Hypoxia+shNC	1248	106.357	132733	0.922997	14.9563
		Hypoxia+shSOCS5	1199	51.1088	61279.4	0.406144	6.5812
	β-actin	shNC	746	226.684	169106	1
		shSOCS5	811	232.374	188455	1
		Hypoxia+shNC	625	230.091	143807	1
		Hypoxia+shSOCS5	665	226.889	150881	1
2	HIF-1α	shNC	344	235.355	80962	0.380139	1
		shSOCS5	356	176.952	62995	0.264337	0.69537
		Hypoxia+shNC	772	243.457	187949	0.928744	2.44317
		Hypoxia+shSOCS5	399	206.326	82324	0.326658	0.859312
	E-CAD	shNC	316	149.101	47116	0.221223	1
		shSOCS5	271	228.1	61815	0.259386	1.17251
		Hypoxia+shNC	264	191.121	50456	0.249327	1.12704
		Hypoxia+shSOCS5	265	209.366	55482	0.22015	0.995152
	N-CAD	shNC	445	215.079	95710	0.449385	1
		shSOCS5	348	142.753	49678	0.208457	0.463872
		Hypoxia+shNC	567	225.794	128025	0.632631	1.40777
		Hypoxia+shSOCS5	377	213.382	80445	0.319202	0.710309
	VIM	shNC	659	190.97	125849	0.590896	1
		shSOCS5	477	186.549	88984	0.373391	0.631907
		Hypoxia+shNC	472	449.489	212159	1.04838	1.77422
		Hypoxia+shSOCS5	628	96.7245	60743	0.241025	0.407898
	Snail	shNC	726	19.3636	14058	0.0660062	1
		shSOCS5	729	26.3512	19210	0.0806083	1.22122
		Hypoxia+shNC	1054	176.843	186393	0.921053	13.954
		Hypoxia+shSOCS5	1059	124.951	132323	0.525052	7.95459
	β-actin	shNC	924	230.498	212980	1
		shSOCS5	1070	222.722	238313	1
		Hypoxia+shNC	885	228.666	202369	1
		Hypoxia+shSOCS5	1110	227.044	252019	1
3	HIF-1α	shNC	407	211.764	86188	0.35883	1
		shSOCS5	362	123.837	44829	0.188348	0.524897
		Hypoxia+shNC	492	429.685	211405	0.792055	2.20733
		Hypoxia+shSOCS5	439	201.576	88492	0.361269	1.0068
	E-CAD	shNC	316	188.753	59646	0.248326	1
		shSOCS5	602	239.88	144408	0.606728	2.44327
		Hypoxia+shNC	353	238.558	84211	0.315507	1.27053
		Hypoxia+shSOCS5	546	223.921	122261	0.49913	2.00998
	N-CAD	shNC	491	103.851	50991	0.212293	1
		shSOCS5	433	55.3649	23973	0.100722	0.47445
		Hypoxia+shNC	561	218.67	122674	0.459613	2.165
		Hypoxia+shSOCS5	573	103.211	59140	0.241439	1.13729
	VIM	shNC	493	176.243	86888	0.361744	1
		shSOCS5	436	125.404	54676	0.22972	0.635036
		Hypoxia+shNC	440	414.414	182342	0.683167	1.88854
		Hypoxia+shSOCS5	410	141.422	57983	0.236716	0.654373
	Snail	shNC	1203	13.1488	15818	0.0658557	1
		shSOCS5	1206	11.7181	14132	0.0593754	0.901599
		Hypoxia+shNC	1395	201.329	280854	1.05225	15.9782
		Hypoxia+shSOCS5	1732	79.0191	136861	0.558735	8.48424
	β-actin	shNC	1013	237.11	240192	1
		shSOCS5	981	242.621	238011	1
		Hypoxia+shNC	1098	243.085	266907	1
		Hypoxia+shSOCS5	989	247.672	244948	1
