# Supplementary material for: SOCS5 knockdown suppresses metastasis of hepatocellular carcinoma by ameliorating HIF-1α-dependent mitochondrial damage
Source: Cell Death Dis. 2022 Nov 1;13(11):918. doi: 10.1038/s41419-022-05361-z (PMC9626553; doi:10.1038/s41419-022-05361-z)
Supplement: Supplementary file 6 — Supplementary Table S4 [file 41419_2022_5361_MOESM6_ESM.xlsx]

## Sheet: Huh7-LY
Quantitative value of Figure 6A_HUH7 western blot images.
Number	Marker	Group	Area	Gray value (mean)	Total gray	Relative gray	Ratio
1	P-AKT(473)	Vector	590	223.725	131998	0.524338	1
		SOCS5	588	240.855	141623	0.583255	1.11236
		LY+Vector	793	70.1793	55652.2	0.28727	0.547871
		LY+SOCS5	741	112.073	83046	0.362407	0.691171
	P-MTOR(2448)	Vector	239	196.063	46859	0.186139	1
		SOCS5	402	224.96	90434	0.37244	2.00087
		LY+Vector	181	122.734	22214.9	0.114671	0.616049
		LY+SOCS5	213	186.92	39814	0.173746	0.933419
	HIF-1α	Vector	1036	178.01	184418	0.732567	1
		SOCS5	1239	199.592	247295	1.01845	1.39025
		LY+Vector	1080	102.628	110838	0.572133	0.780997
		LY+SOCS5	1193	122.454	146087	0.637515	0.870247
	β-actin	Vector	1044	241.132	251742	1
		SOCS5	1002	242.33	242815	1
		LY+Vector	792	244.606	193728	1
		LY+SOCS5	946	242.232	229151	1
2	P-AKT(473)	Vector	699	226.724	158480	1.33577	1
		SOCS5	747	232.561	173723	1.86286	1.3946
		LY+Vector	510	174.09	88786	0.767461	0.574545
		LY+SOCS5	567	188.649	106964	1.01502	0.759876
	P-MTOR(2448)	Vector	911	211.765	192918	1.62604	1
		SOCS5	1127	204.859	230876	2.47572	1.52255
		LY+Vector	893	108.84	97194	0.840139	0.516679
		LY+SOCS5	743	187.914	139620	1.32491	0.814807
	HIF-1α	Vector	1537	157.619	242260	2.04192	1
		SOCS5	1452	221.792	322042	3.45331	1.6912
		LY+Vector	1168	144.987	169344	1.4638	0.716874
		LY+SOCS5	1436	135.063	193950	1.84047	0.90134
	β-actin	Vector	491	241.635	118643	1
		SOCS5	386	241.596	93256	1
		LY+Vector	484	239.025	115688	1
		LY+SOCS5	453	232.629	105381	1
3	P-AKT(473)	Vector	545	230.853	125815	0.932046	1
		SOCS5	717	229.049	164228	1.12046	1.20215
		LY+Vector	630	82.9796	52277.1	0.40476	0.43427
		LY+SOCS5	614	129.963	79797	0.57641	0.618435
	P-MTOR(2448)	Vector	635	160.687	102036	0.755889	1
		SOCS5	693	302.159	209396	1.42862	1.88999
		LY+Vector	649	108.394	70347.5	0.54467	0.720569
		LY+SOCS5	1032	102.354	105629	0.763005	1.00941
	HIF-1α	Vector	1128	183.379	206852	1.53237	1
		SOCS5	972	446.094	433603	2.95829	1.93053
		LY+Vector	827	140.243	115981	0.897992	0.586014
		LY+SOCS5	1023	177.41	181490	1.31098	0.855525
	β-actin	Vector	572	235.993	134988	1
		SOCS5	631	232.285	146572	1
		LY+Vector	542	238.295	129156	1
		LY+SOCS5	570	242.874	138438	1

## Sheet: Hep3B-LY
Quantitative value of Figure 6A_HEP3B western blot images.
Number	Marker	Group	Area	Gray value (mean)	Total gray	Relative gray	Ratio
1	P-AKT(473)	Vector	609	172.141	104834	0.461606	1
		SOCS5	868	169.069	146752	0.777424	1.68417
		LY+Vector	583	113.796	66343	0.320846	0.695065
		LY+SOCS5	404	163.332	65986	0.373222	0.808529
	P-MTOR(2448)	Vector	1249	161.666	201921	0.889101	1
		SOCS5	1222	241.103	294628	1.5608	1.75548
		LY+Vector	1040	117.361	122055	0.590279	0.663906
		LY+SOCS5	1009	179.481	181096	1.02429	1.15205
	HIF-1α	Vector	1718	158.824	272860	1.20146	1
		SOCS5	2009	161.279	324009	1.71645	1.42864
		LY+Vector	1528	97.0111	148233	0.716881	0.596675
		LY+SOCS5	2074	101.528	210570	1.191	0.991294
	β-actin	Vector	1003	226.428	227107	1
		SOCS5	791	238.643	188767	1
		LY+Vector	919	225	206775	1
		LY+SOCS5	792	223.234	176801	1
2	P-AKT(473)	Vector	643	212.341	136535	0.600566	1
		SOCS5	679	337.075	228874	1.01648	1.69255
		LY+Vector	506	176.781	89451	0.389592	0.648708
		LY+SOCS5	518	269.529	139616	0.585847	0.975492
	P-MTOR(2448)	Vector	728	180.942	131726	0.579413	1
		SOCS5	937	237.501	222538	0.988346	1.70577
		LY+Vector	848	106.175	90036.3	0.392141	0.67679
		LY+SOCS5	811	189.677	153828	0.645482	1.11403
	HIF-1α	Vector	1280	197.395	252666	1.11138	1
		SOCS5	2015	193.166	389230	1.72867	1.55542
		LY+Vector	1066	138.211	147333	0.641689	0.577379
		LY+SOCS5	1553	141.403	219599	0.921465	0.829117
	β-actin	Vector	964	235.834	227344	1
		SOCS5	943	238.772	225162	1
		LY+Vector	980	234.288	229602	1
		LY+SOCS5	1000	238.315	238315	1
3	P-AKT(473)	Vector	303	182.815	55393	0.405926	1
		SOCS5	1342	115.862	155487	1.13375	2.793
		LY+Vector	657	65.4726	43015.5	0.305651	0.752973
		LY+SOCS5	1015	65.7326	66718.6	0.412829	1.01701
	P-MTOR(2448)	Vector	628	147.838	92842	0.680356	1
		SOCS5	780	179.203	139778	1.01921	1.49805
		LY+Vector	591	106.362	62860	0.446658	0.656507
		LY+SOCS5	712	136.412	97125	0.600973	0.883321
	HIF-1α	Vector	1391	162.797	226450	1.65945	1
		SOCS5	1259	222.495	280121	2.04253	1.23085
		LY+Vector	1207	98.8151	119270	0.847484	0.510702
		LY+SOCS5	1194	154.564	184550	1.14193	0.688136
	β-actin	Vector	623	219.039	136461	1
		SOCS5	677	202.576	137144	1
		LY+Vector	632	222.68	140734	1
		LY+SOCS5	756	213.774	161613	1

## Sheet: Huh7-Rap
Quantitative value of Figure 6B_HUH7 western blot images.
Number	Marker	Group	Area	Gray value (mean)	Total gray	Relative gray	Ratio
1	HIF-1α	Vector	790	127.761	100931	0.69306	1
		SOCS5	636	414.268	263475	1.60038	2.30914
		RAP+Vector	912	126.538	115403	0.712694	1.02833
		RAP+SOCS5	909	162.506	147718	0.856029	1.23514
	β-actin	Vector	714	203.965	145631	1
		SOCS5	751	219.218	164633	1
		RAP+Vector	718	225.522	161925	1
		RAP+SOCS5	807	213.831	172562	1
2	HIF-1α	Vector	276	199.094	54950	0.267095	1
		SOCS5	345	347.995	120058	0.689725	2.58232
		RAP+Vector	331	148.874	49277.3	0.283421	1.06112
		RAP+SOCS5	410	190.111	77945.5	0.370805	1.38829
	β-actin	Vector	901	228.337	205732	1
		SOCS5	764	227.836	174067	1
		RAP+Vector	770	225.8	173866	1
		RAP+SOCS5	973	216.039	210206	1
3	HIF-1α	Vector	266	85.8872	22846	0.117458	1
		SOCS5	255	151.227	38562.8	0.254451	2.16631
		RAP+Vector	253	80.6734	20410.4	0.120431	1.02531
		RAP+SOCS5	225	102.939	23161.3	0.148226	1.26194
	β-actin	Vector	818	237.779	194503	1
		SOCS5	673	225.19	151553	1
		RAP+Vector	786	215.621	169478	1
		RAP+SOCS5	861	181.483	156257	1

## Sheet: Hep3B-Rap
Quantitative value of Figure 6B_HEP3B western blot images.
Number	Marker	Group	Area	Gray value (mean)	Total gray	Relative gray	Ratio
1	HIF-1α	Vector	313	240.192	75180	0.322913	1
		SOCS5	435	208.407	90657	0.463056	1.43399
		RAP+Vector	314	138.614	43524.7	0.203157	0.629137
		RAP+SOCS5	432	151.407	65407.8	0.339742	1.05212
	β-actin	Vector	992	234.696	232818	1
		SOCS5	816	239.926	195780	1
		RAP+Vector	921	232.619	214242	1
		RAP+SOCS5	851	226.23	192522	1
2	HIF-1α	Vector	430	202.181	86938	0.45033	1
		SOCS5	566	263.908	149372	0.886211	1.96791
		RAP+Vector	449	125.064	56153.7	0.27391	0.608242
		RAP+SOCS5	527	187.022	98560.5	0.550765	1.22303
	β-actin	Vector	782	246.872	193054	1
		SOCS5	760	221.778	168551	1
		RAP+Vector	930	220.439	205008	1
		RAP+SOCS5	825	216.912	178952	1
3	HIF-1α	Vector	326	171.994	56070	0.32311	1
		SOCS5	380	203.024	77149	0.538355	1.66616
		RAP+Vector	437	87.3356	38165.6	0.265519	0.821758
		RAP+SOCS5	426	139.993	59636.9	0.420707	1.30205
	β-actin	Vector	764	227.136	173532	1
		SOCS5	689	207.99	143305	1
		RAP+Vector	761	188.883	143740	1
		RAP+SOCS5	799	177.414	141754	1
